# Supplementary material for: Assessment of Glucose Lowering Medications’ Effectiveness for Cardiovascular Clinical Risk Management of Real-World Patients with Type 2 Diabetes: Targeted Maximum Likelihood Estimation under Model Misspecification and Missing Outcomes
Source: Int J Environ Res Public Health. 2022 Nov 11;19(22):14825. doi: 10.3390/ijerph192214825 (PMC9690556; doi:10.3390/ijerph192214825)
Supplement: Supplementary file 1 [file ijerph-19-14825-s001.zip]

Archive with 1 entries (1 files):
- ijerph-1928122-supplementary.pdf
